# Supplementary material for: Dry-Cured Ham-Derived Peptide (Asp–Leu–Glu–Glu) Exerts Cytoprotective Capacity in Human Intestinal Epithelial Caco-2 Cells
Source: Antioxidants (Basel). 2021 Aug 26;10(9):1354. doi: 10.3390/antiox10091354 (PMC8469342; doi:10.3390/antiox10091354)
Supplement: Supplementary file 1 [file antioxidants-10-01354-s001.zip]

Archive with 1 entries (1 files):
- antioxidants-1304642-supplementary.pdf
